# Supplementary material for: Amphiphilic Polyethylene-b-poly(L-lysine) Block Copolymer: Synthesis, Self-Assembly, and Responsivity
Source: Int J Mol Sci. 2023 Mar 13;24(6):5495. doi: 10.3390/ijms24065495 (PMC10052655; doi:10.3390/ijms24065495)
Supplement: Supplementary file 1 [file ijms-24-05495-s001.zip]

Archive with 1 entries (1 files):
- ijms-2258847-supplementary.pdf
